# Supplementary material for: Observational longitudinal study on Toxoplasma gondii infection in fattening beef cattle: serology and associated haematological findings
Source: Parasitol Res. 2024 Mar 23;123(3):169. doi: 10.1007/s00436-024-08189-y (PMC10960757; doi:10.1007/s00436-024-08189-y)
Supplement: Supplementary file 3 — Supplementary file3 (XLSX 5708 KB) [file 436_2024_8189_MOESM3_ESM.xlsx]

## Sheet: Sheet1
Supplementary Table S3: Animals data of serological status for Toxoplasma gondii and the blood analysis.
Clinic identification number	Groups	Pen number	RBC (M/µL) T0	RBC (M/µL) T1	Hemoglobin (g/dL) T0	Hemoglobin (g/dL) T1	Hematocrit (HCT) (%) T0	Hematocrit (HCT) (% ) T1	Mean globular volume (MCV) (fL) T0	Mean globular volume (MCV) (fL) T1	Mean globular hemoglobin (MCH) (pg) T0	Mean globular hemoglobin (MCH) (pg) T1	MCHC (g/dL) T0	MCHC (g/dL) T1	RDW( %) T0	RDW( %) T1	Platelets (PLT) (K/µL ) T0	Platelets (PLT) (K/µL ) T1	WBC (K/µL) T0	WBC (K/µL)T1	Neutrophils (K/µL) T0	Neutrophils (K/µL)T1	Monocytes (K/µL)T0	Monocytes (K/µL) T1	Lymphocytes (K/µL)T0	Lymphocytes (K/µL) T1	Eosinophils (K/µL) T0	Eosinophils (K/µL) T1	Basophils (K/µL) T0	Basophils (K/µL) T1	Fibrinogen (mg/dL)T0	Fibrinogen (mg/dL) T1	N/L ratio T0	N/L ratio T1	IFAT titer T0	IFAT titer T1	IFAT titer T2
BO21524	1	B 09	9.14	7.6	12.4	10.2	38.7	32.3	42.3	42.5	13.6	13.4	32	31.6	22	21	280	426	10.6	9.3	5.05	2.83	1.45	1.18	3.99	5.17	0.04	0.08	0.07	0.04	1599.9	730.5	1.26566	0.547389	0	0	0
BO21525	1	B 09	7.6	7.55	10.1	10	32.5	32.8	42.4	43.4	13.2	13.2	31.1	30.5	25	24.4	130	219	7.41	13.08		5.22		1.65		5.14		0.98		0.09	2586	813.3		1.01556	0	0	0
BO21526	1	B 08	9.09	9.44	10.5	10.8	34.1	36.3	37.5	38.5	11.6	11.4	30.8	29.8	24	23.8	89	130	10.71	16.24	4.38	4.65	1.52	1.23	4.74	7.82	0.01	2.42	0.06	0.12	1965.6	680.7	0.924051	0.594629	0	0	0
BO21527	1	B 08	5.9	9.76	11.8	12.6	38.2	42.4	42.9	43.4	13.3	12.9	30.9	27.9	22.5	23.2	188	241	5.56	3.85	2.47	1.75	0.8	0.53	2.23	1.45	0.03	0.1	0.03	0.02	1664.7	1007.4	1.10762	1.2069	0	0
BO21528	1	B 07	11.31	11.38	12	11.8	42.6	43.6	37.7	38.3	10.6	10.4	28.2	27.1	24.8	24.8	461	321	8.54	12.76	3.32	3.05	1.46	1.23	3.51	7.8	0.19	0.49	0.06	0.19	1190.5	667.5	0.945869	0.391026	0	0
BO21529	1	B 07	9.84	9.67	12.4	12.1	40.8	41.2	41.5	42.6	12.6	12.5	30.4	29.4	25.7	25.2	292	464	9.6	11.83	2.7	4.23	1.34	1.01	5.46	6.22	0.04	0.22	0.06	0.15	1077	624.3	0.494505	0.680064	0	0
BO21530	1	B 06	9.78	9.07	11.8	10.4	37.9	36	38.8	39.7	11.9	11.5	30.6	28.9	31.3	29.1	314	443	7.52	8.62	3.04	3.43	1.4	1.15	2.74	3.03	0.29	0.93	0.05	0.08	769.5	1111.8	1.10949	1.13201	0	80
BO21531	1	B 06	7.61		10.1		35.2		46.3		13.3		28.7		23.1		317		6.79		2.27		0.98		3.46		0.04		0.04				0.656069		0	0
BO21532	1	B 05	8.16	10.04	9.7	11.8	33.6	42.1	41.2	41.9	11.9	11.8	28.9	28	21.2	21.6	317	39	7.2	6.24	2.13	1.26	1.24	0.89	3.69	3.81	0.08	0.21	0.06	0.07	916.2		0.577236	0.330709	0	0
BO21533	1	B 05	8.84	8.52	10.2	10	33.9	33.6	38.3	39.4	11.5	11.7	30.1	29.8	22.8	21	337	73	7.86	8.31	2.59	3.51	0.96	0.97	4.13	3.7	0.08	0.11	0.1	0.02	889.5		0.627119	0.948649	0	0
BO21534	1	B 03	9.21	9.1	12.3	11.8	39.7	40.3	43.1	44.3	13.4	13	31	29.3	24.4	23.9	407	233	8.05	11.27	2.06	2.55	1.03	0.81	4.82	7.48	0.08	0.38	0.06	0.05	1040.4		0.427386	0.340909	0	0	0
BO21535	1	B 03	9.52	8.7	11.1	11.3	36.1	35.7	37.9	41	11.7	13	30.7	31.7	26.5	26.2	262	628	6.98	7.91	2.6	3.91	1.06	1.03	3.26	2.89	0.02	0.02	0.04	0.06	916.2		0.797546	1.35294	40	320	40
BO21536	1	B 04	8.62	7.49	10.7	9.3	35.7	31.5	41.4	42.1	12.4	12.4	30	29.5	23.8	22	217	155	8.97	9.29	2.56	3.21	1.05	1.17	5.24	4.75	0.06	0.1	0.06	0.06	716.7	1111.8	0.48855	0.675789	40	320	80
BO21537	1	B 04	8.14		9.4		30.5		37.5		11.5		30.8		22.6		134		7.06		1.84		0.95		4.04		0.09		0.14		840		0.455446		0	0
BO21538	1	B 02	11.35	10.97	12.8	12.2	41	39.8	36.1	36.3	11.3	11.1	31.2	30.7	28	27.5	401	386	9.97	10.23	3.87	2.3	1.28	1.15	4.54	6.32	0.2	0.4	0.08	0.06	738.15	826.5	0.852423	0.363924	40	40
BO21539	1	B 02	9.99		12.8		43.1		43.1		12.8		29.7		22		296		8.51		3.19		1.24		3.97		0.05		0.06		748.05	518.1	0.803526		0	0
BO21540	1	B 01	10.9	9.21	12.9	11.5	40.2	37.9	39.8	41.2	12.8	12.5	32.1	30.3	22.7	22.4	381	525	8.72	7.09	3.31	2.58	1.09	0.64	4.25	3.82	0	0.01	0.07	0.04	738.15	1058.4	0.778824	0.675393	0	40	0
BO21541	1	B 01	9.37	11.22	11.4	13	36.1	43.6	38.5	38.9	12.2	11.6	31.6	29.8	23	25.2	41	532	8.3	10.07	3.42	3.07	0.81	0.8	3.75	5.16	0.26	0.96	0.06	0.08		661.8	0.912	0.594961	0	0
BO21545	2	B 10	8.9	9.24	11.3	11.8	36.5	37.9	43	41	13.3	12.8	31	31.1	22.6	24.5	404	666	6.19	6.13	2.94	3.35	0.87	0.88	2.29	1.82	0.04	0.06	0.05	0.02	1023.6	1373.4	1.28384	1.84066	40	40	80
BO21546	2	B 10	9.54	10.49	11.4	12.2	36.2	39	37.9	37.2	11.9	11.6	31.5	31.3	26.1	26.2	264	466	6.09	8.32	2.41	3.39	0.87	1.08	2.74	3.74	0.05	0.05	0.02	0.06	1324.2	1190.4	0.879562	0.906417	40	40	0
BO21547	2	B 11		10.05		12.1		38.8		38.6		12		31.2		24.6		279		12.35		4.7		1.56		5.75		0.22		0.12		654.6		0.817391	0	0	0
BO21548	2	B 11	10.08		11.6		38.5		38.2		11.5		30.1		26		482		8.94		3.8		0.77		4.31		0.02		0.04		1007.4		0.881671		0
BO21549	2	B 12	8.65	9.71	12.6	14.2	40	43.5	46.2	44.8	14.6	14.6	31.5	32.6	21.6	22.2	289	224	7.15	10.34	2.54	3.61	1.11	1.67	3.37	4.7	0.08	0.23	0.05	0.13	1936.4	596.1	0.753709	0.768085	0	40	0
BO21550	2	B 12	10.79	12.44	13.2	14.6	44.6	48.6	41.3	39.1	12.2	11.7	29.6	30	20.8	23.2	330	422	11.28	15.25	3.01	8.81	1.11	1.16	6.71	4.94	0.31	0.23	0.14	0.11		1150.2	0.448584	1.7834	80	160	320
BO21551	2	B 13	10	11.04	11.8	12.9	39.9	42.2	39.9	38.2	11.8	11.7	29.6	30.6	22.5	23.9	223	419	10.85	15.98	2.93	6.46	1.34	1.59	6.44	6.06	0.03	1.72	0.11	0.15	1373.4	473.1	0.454969	1.06601	0	0
BO21552	2	B 13	8.95		10.4		32.4		36.2		11.6		32.1		25.8		175		6.99		1.88		1.13		3.88		0.01		0.09		1152		0.484536		0	0
BO21553	2	B 14	7.79		10.8		36.7		46.3		13.6		29.4		20.8		102		9.08		2.86		1.04		4.93		0.2		0.05		1348.2		0.580122		0	0
BO21554	2	B 14		10.4		12.1		38.6		37.1		11.6		31.3		23.8		103		13.47		6.54		1.41		4.68		0.76		0.08				1.39744	0
BO21555	2	B 15	9.47	10.44	11.7	12.5	41.1	42.5	43.4	40.7	12.4	12	28.5	29.4	21.1	22.4	335	84	9.54	7.6	3.46	2.87	1.5	0.9	4.42	3.43	0.08	0.35	0.08	0.08	1277.4	401.7	0.782805	0.836735	0	0	0
BO21556	2	B 15																																	80		160
BO21557	2	B 16	8.46	8.62	10.8	10.7	36.9	35.6	43.6	41.3	12.8	12.4	29.3	30.1	22.5	22.5	302	315	7.7	12.11	2.12	5.75	0.92	0.98	4.28	5.07	0.34	0.26	0.04	0.05	889.5	675.9	0.495327	1.13412	80	160	0
BO21558	2	B 16		10.62		13.6		43.8		41.2		12.8		31.1		24.1		127		13.02		5.8		1.17		5.54		0.41		0.1		469.8		1.04693	80		0
BO21559	2	B 17	6.66	7.71	9.6	10.3	30.9	34.6	46.4	44.9	14.4	13.4	31.1	29.8	20.9	22.4	188	199	7.08	7.01	2.05	2.55	0.88	0.79	3.97	3.62	0.14	0	0.04	0.05	754.2	1480.5	0.516373	0.70442	0	0	0
BO21560	2	B 17	10.27	10.46	11.3	11.3	39.2	39.1	38.2	37.4	11	10.8	28.8	28.9	25.3	25	304	148	11.77	8.89	3.63	3.73	2.09	1.13	5.6	3.6	0.38	0.33	0.07	0.1	839.7	545.1	0.648214	1.03611	40	160
BO21561	2	B 18	10.61	10.15	13.1	12.6	46.3	41.5	43.3	40.9	12.3	12.4	28.3	30.4	22.1	21.5	328	113	8.22	11.96	2.86	3.42	1.35	1.41	3.75	6.72	0.21	0.27	0.05	0.14			0.762667	0.508929	0	0	0
BO21562	2	B 18	11.46	11.09	13.7	13	49.5	45.9	43.2	41.4	12	11.7	27.7	28.3	22	22.1	197	500	9.19	8.82	3.74	2.93	1	1.11	4.29	4.51	0.07	0.22	0.07	0.05	636	1510.2	0.871795	0.649667	0	0	0
BO21566	3	B 23	8.43	9.37	11.3	12.3	37.5	38.8	44.5	41.4	13.4	13.1	30.1	31.7	21.5	23.1	422	23	11.68	16.46	3.44	7.27	1.94	1.63	6.05	6.99	0.17	0.47	0.08	0.1	714		0.568595	1.04006	40	160	160
BO21567	3	B 23	10.28	9.92	11.9	11.2	39.5	35.8	38.4	36.1	11.6	11.3	30.1	31.3	25.2	24.9	569	494	8.69	15	3.95	7.01	1.34	1.95	3.34	5.05	0.01	0.9	0.05	0.09	1348.2	804.15	1.18263	1.38812	0	0	0
BO21568	3	B 24	9.15	8.47	11.9	11.2	38.4	34.3	42	40.5	13	13.2	31	32.7	24.9	23.3	434	397	9.02	14.45	3.47	7.45	0.9	1.59	4.49	5.09	0.1	0.2	0.06	0.12	821.1	795	0.772829	1.46365	40	320	80
BO21569	3	B 24	11.29	11.14	12.3	12.1	42.7	39.6	37.8	35.5	10.9	10.9	28.8	30.6	26.4	26	382	373	8.98	12.64	2.91	5.07	1.31	1.33	4.12	5.88	0.58	0.25	0.06	0.11		1111.95	0.706311	0.862245	80		80
BO21570	3	B 22	10.53	10.25	12.2	11.6	39.9	36.6	37.9	35.7	11.6	11.3	30.6	31.7	24.6	24.9	54	132	9.96	15.95	2.97	5.68	1.59	1.9	4.97	7.54	0.36	0.74	0.07	0.09	1255.5	753.6	0.597586	0.753316	0	0	80
BO21571	3	B 22	9.59	9.85	12.4	12.5	40.2	39.1	41.9	39.7	12.9	12.7	30.8	32	23.9	24.5	143	148	10.28	17.26	3.97	9.87	2.27	1.68	3.9	4.82	0.08	0.74	0.06	0.15	555.6	382.8	1.01795	2.04772	40	1280
BO21572	3	B 21	10.07	9.97	13.6	13.1	43.5	41.8	43.2	41.9	13.5	13.1	31.3	31.3	24.2	24	409	510	6.83	6.32	3.98	2.62	0.8	0.83	1.98	2.69	0.02	0.07	0.05	0.11	962.7	1277.4	2.0101	0.973978	40	40	40
BO21573	3	B 21	9.77	12.05	11.5	13.6	38.6	44.6	39.5	37	11.8	11.3	29.8	30.5	23.9	25.9	169	943	10.66	10.54	4.54	5.12	1.61	0.98	4.2	4.15	0.21	0.09	0.1	0.2		730.8	1.08095	1.23373	0	40
BO21574	3	B 20		8.95		10.2		32.2		36		11.4		31.7		21.2		82		8.84		4.25		0.87		3.12		0.47		0.13				1.36218	80
BO21575	3	B 20	9.62	8.8	11.2	10.3	36.5	31.2	37.9	35.5	11.6	11.7	30.7	33	23.9	23.3	376	368	8.78	10.4	2.62	3.77	1.13	1.26	4.84	4.78	0.14	0.5	0.05	0.09	674.1	1075.2	0.541322	0.788703	80	40
BO21576	3	B 19	10.19	9.79	12	11.4	40.1	36.8	39.4	37.6	11.8	11.6	29.9	31	24.2	23.7	265	290	9.76	7.75	4.01	4.02	0.94	0.64	4.72	2.94	0.02	0.1	0.07	0.05		1277.4	0.849576	1.36735	80	80	0
BO21577	3	B 19	8.61	9.11	11.3	11.7	40.9	39.7	47.5	43.6	13.1	12.8	27.6	29.5	26.5	26.9	146	19	12.08	11.2	5.2	3.21	1.28	0.89	5.43	6.63	0.1	0.31	0.07	0.16	1065		0.957643	0.484163	0	40	0
BO21580	4	B 32	11.2	10.27	13.4	12.4	42.5	39.8	37.9	38.8	12	12.1	31.5	31.2	24.7	23.8	133	621	7.57	8.92	4.61	5.28	0.91	1.15	1.99	1.84	0	0.57	0.06	0.08	2343.5	441	2.31658	2.86957	80	40	40
BO21581	4	B 32	9.88	10.37	12.3	13	40.1	41.1	40.6	39.6	12.4	12.5	30.7	31.6	25.9	26.1	162	252	10.28	13.63	4.82	3.74	1.26	2.01	3.92	6.43	0.21	1.23	0.07	0.22	402.3	1042.2	1.22959	0.581649	0	0	0
BO21582	4	B 31	9.85	9.34	13.2	12.2	43	39.4	43.7	42.2	13.4	13.1	30.7	31	23.1	22.5	169	220	4.2	12.81	2.37	7.45	0.8	2.29	1.01	2.9	0	0.05	0.02	0.12	2307.35	554.7	2.34653	2.56897	0	40
BO21583	4	B 31	10.66	10.51	13.3	13.1	41.5	40.9	38.9	38.9	12.5	12.5	32	32	25.6	25.4	286	287	11.29	20.37	6.64	17.03	1.29	1.84	3.3	1.32	0	0.06	0.06	0.12	1568.4	569.7	2.01212	12.9015	0	160	0
BO21584	4	B 30	9.03	9.3	12.1	12.6	37.5	38.5	41.5	41.4	13.4	13.5	32.3	32.7	23.6	23.5	78	30	10.1	9.36	5.79	4.13	1.54	1.39	2.63	3.69	0.11	0.09	0.03	0.06	812.4	1507.6	2.20152	1.11924	80	80	0
BO21585	4	B 30	8.41	7.81	10.8	9.8	32.8	30.3	39	38.8	12.8	12.5	32.9	32.3	20.4	19.8	48	38	8.86	8.95	3.8	4.48	1.21	0.7	3.74	3.42	0.07	0.3	0.04	0.05	753.6		1.01604	1.30994	160	80	40
BO21586	4	B 29	9.2	10.8	11.2	13.2	35.1	40.8	38.2	37.8	12.2	12.2	31.9	32.4	26.6	26.5	335	488	15.28	14.29	9.23	6.55	2.26	1.81	3.68	5.35	0.07	0.44	0.04	0.14	1277.4	535.8	2.50815	1.2243	0	40	160
BO21587	4	B 29	8.57	9.39	10.2	10.8	32.6	35.6	38	37.9	11.9	11.5	31.3	30.3	23.5	24.8	53	373	6.79	7.79	3.97	4.28	0.85	0.78	1.88	2.35	0.05	0.23	0.04	0.15		902.1	2.1117	1.82128	0	160	80
BO21588	4	B 28	8.03	9.26	11.9	13.8	37.3	42	46.5	45.4	14.8	14.9	31.9	32.9	24.1	23.6	99	108	8.5	6.37	4.38	1.86	1.54	1.24	2.47	2.91	0.07	0.28	0.03	0.08	1599.9		1.77328	0.639175	0	40
BO21589	4	B 28	9.79	9.84	13.2	13.1	43.9	43.3	44.8	44	13.5	13.3	30.1	30.3	24.3	24.8	483	545	12.88	10.64	6.83	8.36	1.11	1.06	4.35	1.09	0.46	0.04	0.13	0.09	1348.2	875.1	1.57011	7.66972	0	160	40
BO21590	4	B 27	9.17	9.89	11.8	12.4	37	39.7	40.3	40.4	12.9	12.6	31.9	31.2	23.8	23.3	29	535	7.71	7.24	4.09	3.37	0.98	1.1	2.54	2.55	0.07	0.14	0.03	0.08	830.4	920.1	1.61024	1.32157	80	40	40
BO21591	4	B 27	7.88	7.58	10.1	10	33.3	32.2	42.3	42.5	12.8	13.2	30.3	31.1	22.3	21.6	340	22	7.35	4.93	3.79	2.1	0.83	0.42	2.71	2.3	0	0.09	0.02	0.02	1946.2		1.39852	0.913043	80	40	0
BO21592	4	B 26	12.45	10.41	14.6	12.1	49	41.7	39.4	40.1	11.7	11.6	29.8	29	26.8	25.3	314	740	6.64	16.62	3.28	9.89	1.42	2.34	1.88	3.68	0.02	0.54	0.04	0.17	1508.7	624.3	1.74468	2.6875	0	0	0
BO21593	4	B 26	10.91	9.75	12	10.9	40.7	35.6	37.3	36.5	11	11.2	29.5	30.6	23.3	22	283	289	8.11	9.3	4.23	2.64	1.61	1.4	2.21	4.97	0.03	0.18	0.03	0.11	1324.2	559.8	1.91403	0.531187		40	0
BO21594	4	B 25	11.01	9.68	12.5	11.6	41	37.5	37.2	38.7	11.4	12	30.5	30.9	27.2	24.8	90	198	5.58	8.53	2.35	3.2	1.14	1.13	2.03	3.72	0.04	0.42	0.02	0.06	2150	429	1.15764	0.860215	0	0
BO21595	4	B 25	13.18	11.51	15.7	13.4	51.2	44.8	38.8	38.9	11.9	11.6	30.7	29.9	26.8	24.8	100	107	6.74	8.73	3.47	2.45	1.58	1.96	1.63	3.82	0	0.36	0.06	0.14	1568.4		2.12883	0.641361
BO21598	5	B 38	11.69	12.33	14.4	14.8	45.6	47.9	39	38.8	12.3	12	31.6	30.9	23.9	24.5	174	484	8.47	12.45	2.76	6.84	1.02	0.59	4.15	4.68	0.5	0.26	0.04	0.08	596.1	654.6	0.66506	1.46154	0	0	40
BO21599	5	B 38	11.26	10.84	13.4	12.7	41.7	39.6	37	36.5	11.9	11.7	32.1	32.1	23.5	23.1	70	134	9.73	12.95	4.04	5.37	1.1	0.89	4.28	6.26	0.23	0.21	0.08	0.22	745.8	580.2	0.943925	0.857827	0	0	40
BO21600	5	B 37	10.13	11.34	12.1	13.4	38.4	44.4	37.9	39.2	11.9	11.8	31.5	30.2	25.7	25.8	235	511	9.37	15.17	2.95	9.58	1.44	0.74	4.87	4.4	0.03	0.07	0.08	0.38	1235.1	545.1	0.605749	2.17727	80	160
BO21601	5	B 37	9.81	9.48	12.3	11.7	38.7	38.2	39.4	40.3	12.5	12.3	31.8	30.6	23	22.6	36	579	5.2	10.63	2.5	6.99	1.03	1.22	2.01	2.24	0.09	0.09	0.02	0.09	636	813.3	1.24378	3.12054	80	80
BO21602	5	B 36	10.72	10.7	12.1	11.7	39	37.6	36.4	35.1	11.3	10.9	31	31.1	25	25.6	110	558	14.9	9.71	3.77	2.29	2.21	0.94	8.43	6.1	0.35	0.26	0.14	0.12	642	902.7	0.447212	0.37541	0	0	0
BO21603	5	B 36	9.9	9.68	11.9	11.7	37	36.3	37.4	37.5	12	12.1	32.2	32.2	23.4	22.3	310	60	8.57	10.48	4.15	5.91	1.2	0.87	3.06	3.21	0.09	0.33	0.07	0.16	702.3		1.35621	1.84112	0	80	0
BO21604	5	B 35	11.38	10.46	13.6	12.2	44	41.3	38.7	39.5	12	11.7	30.9	29.5	23.9	24.3	273	1012	9	12.32	3.22	7.56	1.71	0.85	3.92	3.74	0.11	0.09	0.04	0.08	585.3	975.6	0.821429	2.02139	40	160	0
BO21605	5	B 35	10.21	8.93	11.3	9.9	37.6	33.1	36.8	37.1	11.1	11.1	30.1	29.9	25.3	24.1	417	526	11.95	11.97	3.52	7.96	2.08	1.32	5.96	2.53	0.26	0.07	0.13	0.09	723.6	1631.4	0.590604	3.14625	0	0	40
BO21606	5	B 34	12.25	10.89	13.6	12	45.3	39.2	37	36	11.1	11	30	30.6	24.5	25.2	430	836	10.02	12.98	3.21	2.85	1.92	1.23	4.77	8.62	0.04	0.19	0.08	0.09	960	1170	0.672956	0.330626	0	0	0
BO21607	5	B 34	8.19	8	12.8	12.4	38.2	37.1	46.6	46.4	15.6	15.5	33.5	33.4	22.3	21.5	190	243	6.89	9.85	3.53	3.73	0.98	1.12	2.33	3.98	0.02	0.73	0.03	0.29	1111.8	513.6	1.51502	0.937186	0	0	0
BO21608	5	B 33	9.12		13.4		41.5		45.5		14.7		32.3		21.2		388		7.31		1.7		1.47		3.92		0.18		0.04		1007.4		0.433673		0	0	0
BO21609	5	B 33	9.94	9.78	12.4	12.1	39.2	38.6	39.4	39.5	12.5	12.4	31.6	31.3	25.5	25	133	289	9.97	10.56	3.53	5.56	1.68	1.36	4.12	3.47	0.59	0.07	0.05	0.1	535.8	661.2	0.856796	1.60231	0	0	0
BO21614	6	B 44	11.8	11.23	13.5	13.3	43	44.9	38.8	40	12.2	11.8	31.4	29.6	24.1	24.9	288	625	8.79	8.72	3.78	6.71	1.26	0.47	3.69	1.38	0.03	0.13	0.03	0.03	580.2	761.4	1.02439	4.86232	0	0
BO21615	6	B 44	11.09	10.11	14.6	12.9	46.9	42.1	42.3	41.6	13.2	12.8	31.1	30.6	26.6	25.7	333	56	8.17	6.37	3.07	2.69	1.35	0.46	3.6	3.01	0.03	0.15	0.12	0.06			0.852778	0.893688	0	0	40
BO21616	6	B 43	10.21	10.44	13.1	13	43.6	44	42.7	42.1	12.5	12.5	30	29.5	23.1	24.1	499	592	9.94	8.16	3.82	2.99	1.9	0.95	4.08	4.05	0.08	0.11	0.06	0.06	1007.4	931.05	0.936275	0.738272	0	0	0
BO21617	6	B 43	12.9		14		51		39.5		10.9		27.5		25.9		265		5.53		2.23		0.85		2.4		0.01		0.04		1510.2		0.929167		0	0
BO21618	6	B 42	8.22	8.77	11.4	11.7	36.6	39.1	44.5	44.6	13.9	13.3	31.1	29.9	22	22.5	128	436	8.37	8.5	2.81	2.57	1.47	0.87	3.59	4.73	0.41	0.22	0.09	0.11		839.7	0.78273	0.54334	0	0	0
BO21619	6	B 42	10.6	10	13.9	12.8	43.5	41.4	41	41.4	13.1	12.8	32	30.9	27	26.5	409	399	9.28	12.14	4.76	6.82	1.57	1.9	2.89	2.95	0.01	0.39	0.05	0.08	830.4	1024.2	1.64706	2.31186	0	0	0
BO21620	6	B 41	7.91	9.4	10.7	12.1	33.3	39.6	42.1	42.1	13.5	12.9	32.1	30.6	23.3	24.5	74	752	6.94	14.54	2.06	4.8	0.82	0.96	3.69	8.6	0.31	0.07	0.06	0.11		1042.2	0.558266	0.55814	0	0
BO21621	6	B 41	10.94	9.52	12.9	10.9	43.3	37.8	39.6	39.7	11.8	11.4	29.8	28.8	26.9	25.3	200	387	10.97	13.24	3.78	3.35	1.27	1.29	5.7	8.33	0.13	0.14	0.09	0.13	636.3	1410	0.663158	0.402161	0	0	0
BO21622	6	B 40	11.63	11.91	12.6	12.9	42.8	45.4	36.8	38.1	10.8	10.8	29.4	28.4	25.3	25.4	338	191	11.21	7.79	6.51	2.76	1.31	0.75	3.37	4.1	0	0.06	0.02	0.12	1568.4		1.93175	0.673171	0	0
BO21623	6	B 40	11.15	10.31	12.2	10.9	40.8	38.3	36.6	37.1	10.9	10.6	29.9	28.5	25.3	24.8	484	683	7.48	9.71	2.81	2.32	1.3	0.96	3.27	6.28	0.01	0.05	0.09	0.1	439.5	738	0.859327	0.369427
BO21624	6	B 39	9.68	10.99	11.1	12.7	36.6	42.2	37.8	38.4	11.5	11.6	30.3	30.1	25.7	25.4	316	296	8.3	9.38	2.66	5.02	1.01	1.02	4.51	2.95	0.1	0.3	0.02	0.09	1373.4	738.15	0.5898	1.70169	160	160	40
BO21625	6	B 39	9.81	10.06	12.2	12.3	39.9	41.4	40.7	41.2	12.4	12.2	30.6	29.7	22.3	22.7	227	276	11.43	9.96	5.21	2.41	1.35	1.17	3.76	6.24	1.05	0.04	0.06	0.1	654.9	564.9	1.38564	0.386218	0	160	40
